# Supplementary material for: CGRP overexpression does not alter depression-like behavior in mice
Source: PeerJ. 2021 Jul 2;9:e11720. doi: 10.7717/peerj.11720 (PMC8256807; doi:10.7717/peerj.11720)
Supplement: Supplemental Information 2 [file peerj-09-11720-s002.xlsx]

## Sheet: locomotion
Fig. 2B		stress		stress
	WT	WT	TG	TG
1	10.197	9.622	6.345	8.291
2	6.41	7.294	6.679	5.066
3	12.008	5.599	8.539	6.376
4	8.2	4.735	6.869	12.059
5	12.054	5.532	2.292	4.51
6	11.118	7.965	8.21	8.409
7	15.809	6.025	5.007	5.98
8	10.464	6.079	10.206
9	9.5	8.768	6.116
10	7.01		5.21
11	6.876

## Sheet: time spent
Fig. 2C		stress		stress
	WT	WT	TG	TG
1	12.3	12.8	13.6	8.3
2	14	20.5	28	7.5
3	20.2	10.7	5.3	0.6
4	18.9	9	35.7	4.1
5	25.9	5.3	5.9	0.5
6	16.6	6.6	13.6	2.5
7	12.5	4.2	8.4	1.5
8	30.3	4.7	6.3
9	9.9	22.9	6.6
10	11		5.7
11	19.5

## Sheet: social interaction
Fig. 2E		stress		stress
	WT	WT	TG	TG
1	2.67	0.03	1.69	0.29
2	1.51	0.84	2.49	0.32
3	0.82	1.07	1.76	0.66
4	0.94	0.39	3.39	0.85
5	1.45	0.76	3.14	0.03
6	1.56	0.93	1.47	0.51
7	1.02	0	0.87	0.94
8	2.28	0.07	0.87
9	2.17	0.01	4.97
10	1.01		4.69
11	0.92

## Sheet: sucrose preference
Fig. 2F		stress		stress
		WT	WT	TG	TG
	1	84.97	81.83	80.83	77.21
	2	88.72	76.1	84.62	67.99
	3	86.15	80.48	85.23	80.69
	4	89.22	86.51	84.68	70.79
	5	86.8778	81.76	86.22	84.91
	6	82.2581	83.68	83.98	88.84
	7	85.9756	72.44	85.64	79.89
	8	91.7808	74.8	84.23	86.96
	9	84.1727	78.48	87.95	75.45
	10	86.1345	82.89	87.17	71.63
